# Supplementary material for: Targeting integrin αvβ3 with indomethacin inhibits patient‐derived xenograft tumour growth and recurrence in oesophageal squamous cell carcinoma
Source: Clin Transl Med. 2021 Oct 28;11(10):e548. doi: 10.1002/ctm2.548 (PMC8552524; doi:10.1002/ctm2.548)
Supplement: Supplementary file 2 — Supporting Information [file CTM2-11-e548-s001.xlsx]

## Sheet: ANTIBODY
ANTIBODIES	SOURCE	IDENTIFIER
Integrin αv	Abcam	ab179475
Integrin α2	Santa Cruz Biotechnology	sc-74466
Integrin α3	Santa Cruz Biotechnology	sc-374242
Integrin α4	Santa Cruz Biotechnology	sc-376334
Integrin α6	Santa Cruz Biotechnology	sc-374057
Integrin α11	Santa Cruz Biotechnology	sc-390091
Integrin β1	Santa Cruz Biotechnology	sc-374429
Integrin β3	Abcam	ab179473
Integrin β5	Santa Cruz Biotechnology	sc-398214
Integrin β6	Santa Cruz Biotechnology	sc-293194
Integrin β8	Santa Cruz Biotechnology	sc-514150
Phospho-FAK (Tyr 925)	Cell Signaling Technology	3284
FAK	Cell Signaling Technology	3285
Phospho-PI3K p85α (Tyr 467)	Santa Cruz Biotechnology	sc-293115
PI3K p85	Cell Signaling Technology	4257
Phospho-Akt (Ser473)	Cell Signaling Technology	4060
Akt (pan)	Cell Signaling Technology	4691
Ki-67 Antibody	Thermo Fisher Scientific	PA5-19462
Cyclin D1	Cell Signaling Technology	2922
CDK4	Cell Signaling Technology	12790
CDK6	Cell Signaling Technology	13331
Phospho-GSK3β (s9)	Cell Signaling Technology	5558
GSK3β	Cell Signaling Technology	12456
SYVN1	Cell Signaling Technology	14773
ITCH	Cell Signaling Technology	12117
cbl-b	Cell Signaling Technology	74467
c-cbl	Cell Signaling Technology	2747
NEDD4	Cell Signaling Technology	3607
Myc-Tag	Cell Signaling Technology	2276
HA-Tag	Cell Signaling Technology	3724
Flag-Tag	Cell Signaling Technology	14793
Fibronectin	Abcam	ab2413
β-Actin	ZSGB-BIO	TA-09
Ubiquitin	Abcam	ab7780
p-SMAD2 (S225)	Abcam	ab188334
SMAD2	Abcam	ab40855
p-SMAD3 (S423, S425)	Abcam	ab52903
SMAD3	Abcam	ab40854
